# Supplementary material for: Neuron‐Derived MIF Engages VCAM1 to Fuel a Self‐Amplifying CXCL8 Loop That Drives Perineural Invasion and Metastasis in Gastric Cancer
Source: Adv Sci (Weinh). 2026 Jun 22:e76195. Online ahead of print. doi: 10.1002/advs.76195 (PMC13337004; doi:10.1002/advs.76195)
Supplement: Supplementary file 3 — Supporting File 3: advs76195‐sup‐0003‐FigureS1‐S9.zip. [file ADVS-9999-e76195-s002.zip]

Archive with 9 entries (9 files):
- Supplementary figure S1.pdf
- Supplementary Figure S2.pdf
- Supplementary Figure S3.pdf
- Supplementary Figure S4.pdf
- Supplementary figure S5.pdf
- Supplementary figure S6.pdf
- Supplementary Figure S7.pdf
- Supplementary Figure S8.pdf
- Supplementary figure S9.pdf
