# Supplementary material for: Neuron‐Derived MIF Engages VCAM1 to Fuel a Self‐Amplifying CXCL8 Loop That Drives Perineural Invasion and Metastasis in Gastric Cancer
Source: Adv Sci (Weinh). 2026 Jun 22:e76195. Online ahead of print. doi: 10.1002/advs.76195 (PMC13337004; doi:10.1002/advs.76195)
Supplement: Supplementary file 4 — Supporting File 4: advs76195‐sup‐0004‐TableS1‐S5.zip. [file ADVS-9999-e76195-s001.zip]

Archive with 5 entries (5 files):
- Supplementary Table S1.xlsx
- Supplementary Table S2.xlsx
- Supplementary Table S3.pdf
- Supplementary Table S4.pdf
- Supplementary Table S5.pdf
