# Supplementary material for: Neuron‐Derived MIF Engages VCAM1 to Fuel a Self‐Amplifying CXCL8 Loop That Drives Perineural Invasion and Metastasis in Gastric Cancer
Source: Adv Sci (Weinh). 2026 Jun 22:e76195. Online ahead of print. doi: 10.1002/advs.76195 (PMC13337004; doi:10.1002/advs.76195)
Supplement: Supplementary file 4 — Supporting File 4: advs76195‐sup‐0004‐TableS1‐S5.zip. [file ADVS-9999-e76195-s001.zip › Supplementary Table S1.xlsx]

## Sheet: Sheet1
Reagent type	Resource name	Source / Supplier	Catalog no.	RRID	Additional info
Primer (qPCR)	CXCL8-F	Guangzhou Ruibo Biotech Co., Ltd			Sequence (5'->3'): TTTTGCCAAGGAGTGCTAAAGA
Primer (qPCR)	CXCL8-R	Guangzhou Ruibo Biotech Co., Ltd			Sequence (5'->3'): AACCCTCTGCACCCAGTTTTC
Primer (qPCR)	VCAM1-F	Guangzhou Ruibo Biotech Co., Ltd			Sequence (5'->3'): GGGAAGATGGTCGTGATCCTT
Primer (qPCR)	VCAM1-R	Guangzhou Ruibo Biotech Co., Ltd			Sequence (5'->3'): TCTGGGGTGGTCTCGATTTTA
Primer (qPCR)	GAPDH-F	Guangzhou Ruibo Biotech Co., Ltd			Sequence (5'->3'): GGAGCGAGATCCCTCCAAAAT
Primer (qPCR)	GAPDH-R	Guangzhou Ruibo Biotech Co., Ltd			Sequence (5'->3'): GGCTGTTGTCATACTTCTCATGG
Primer (qPCR)	Miffl/fl	Guangzhou Ruibo Biotech Co., Ltd	YDS0972-1A_mif		Sequence (5'->3'): ACAACAGCTTCCACAGAGAGG
Primer (qPCR)	Miffl/fl	Guangzhou Ruibo Biotech Co., Ltd	YDS0972-2A_mif		Sequence (5'->3'): ACAGGCAAGCTCCTCACTCA
Primer (qPCR)	Nes-CreERT2	Guangzhou Ruibo Biotech Co., Ltd	YDS0973-1A_Nes		Sequence (5'->3'): ATGCAGGCAAATTTTGGTGT
Primer (qPCR)	Nes-CreERT2	Guangzhou Ruibo Biotech Co., Ltd	YDS0973-2A_Nes		Sequence (5'->3'): AGTGGCCTCTTCCAGAAATG
Primer (qPCR)	Nes-CreERT2	Guangzhou Ruibo Biotech Co., Ltd	YDS0973-3A_Nes		Sequence (5'->3'): TGCGACTGTGTCTGATTTCC
Primer (qPCR)	Nes-CreERT2	Guangzhou Ruibo Biotech Co., Ltd	YDS0973-4A_Nes		Sequence (5'->3'): CGCCGCTACTTCTTTTCAAC
Kit	RNA-Quick Purification Kit	Vazyme	RC202-01		Used for total RNA extraction from clinical samples; follow manufacturer protocol.
Kit	HiScript II QRT SuperMix for qPCR	Vazyme	R222-01		Reverse transcription (cDNA synthesis).
Kit	MIF ELISA kit	R&D Systems	DY527	AB_2894256	Used to quantify secreted MIF; specify vendor and cat. no.
Kit	Co-immunoprecipitation (Co-IP) kit	Boxin Biotech	Bes3011
Kit	GST Pull-down kit	Boxin Biotech	Bes3012
Instrument	Agilent 2100 Bioanalyzer	Agilent Technologies			RNA integrity assessment (RIN).
Instrument	NanoDrop Spectrophotometer	Thermo Fisher Scientific	ND-1000 / equivalent		RNA concentration; A260/280.
Instrument	QuantStudio 5 qPCR system (example)	Applied Biosystems			Real-time qPCR instrument; replace with actual model used.
Instrument	Zeiss LSM 980 confocal microscope	Zeiss	LSM 980		Confocal imaging for immunofluorescence.
Antibody	Anti-CXCL8	Abcam	ab106350	AB_10890102
Antibody	Anti-VCAM1	Abcam	ab134047	AB_2721053
Antibody	Anti-CXCR2	Abcam	ab225732	AB_2910167
Antibody	Anti-GAPDH	Proteintech	60004-1-Ig	AB_2107436
Antibody	Goat Anti-Rabbit-HRP	Abcam	ab6721	AB_955447
Antibody	Goat Anti-Mouse-HRP	Abcam	ab6728	AB_955440
Antibody	Anti-ERK1/2	Abcam	ab184699	AB_2802136
Antibody	Anti-phospho-ERK1/2	Abcam	ab201015	AB_2934088
Antibody	Anti-STAT3	Abcam	ab68153	AB_2889877
Antibody	Anti-phospho-STAT3	Abcam	ab76315	AB_1658549
Antibody	Anti-His	Proteintech	66005-1-Ig	AB_11232599
Antibody	Anti-MIF	Abcam	ab175189	AB_2127872
Antibody	Anti-S100	Abcam	ab4066	AB_304258
Antibody	Anti-FLAG	Cell Signaling Technology	14793S	AB_10072543
Antibody	anti-GST	Abcam	ab92	AB_307279
Antibody	Goat Anti-Rabbit-HRP	Abcam	ab6721	AB_955447
Antibody	Goat Anti-Mouse-HRP	Abcam	ab6728	AB_955440
Antibody	Goat Anti-Rabbit-488	Abcam	ab150077	AB_2630356
Antibody	Goat Anti-Rabbit-647	Abcam	ab150079	AB_2722623
Antibody	Goat Anti-Mouse-488	Abcam	ab150113	AB_2576208
Antibody	Goat Anti-Mouse-647	Abcam	ab150115	AB_2687948
Software	R	R Foundation	v4.0.5
Software	GraphPad Prism	GraphPad Software	v8
Software	Seurat	Satija Lab / CRAN	v4.x
Software	WGCNA	CRAN / Bioconductor	v1.x
