# Supplementary material for: Neuron‐Derived MIF Engages VCAM1 to Fuel a Self‐Amplifying CXCL8 Loop That Drives Perineural Invasion and Metastasis in Gastric Cancer
Source: Adv Sci (Weinh). 2026 Jun 22:e76195. Online ahead of print. doi: 10.1002/advs.76195 (PMC13337004; doi:10.1002/advs.76195)
Supplement: Supplementary file 4 — Supporting File 4: advs76195‐sup‐0004‐TableS1‐S5.zip. [file ADVS-9999-e76195-s001.zip › Supplementary Table S2.xlsx]

## Sheet: Sheet1
Univariate Cox regression analyses for overall survival in the TCGA-STAD cohort
Variable	HR	CI	P.value
CXCL8	1.01	0.936-1.088	0.81
VCAM1	1.168	1.004-1.357	0.0439
